# Supplementary material for: Longitudinal and cross sectional assessments of health utility in adults with HIV/AIDS: a systematic review and meta-analysis
Source: BMC Health Serv Res. 2015 Jan 22;15:7. doi: 10.1186/s12913-014-0640-z (PMC4307193; doi:10.1186/s12913-014-0640-z)
Supplement: Additional file 2: — Pooled health utility data for STATA software. [file 12913_2014_640_MOESM2_ESM.zip]

Archive with 1 entries (1 files):
- 1632589466147707_add2.dta
